# Supplementary material for: Selection and Comparative Gene Expression of Midgut-Specific Targets for Drosophila suzukii
Source: Insects. 2023 Jan 12;14(1):76. doi: 10.3390/insects14010076 (PMC9864236; doi:10.3390/insects14010076)
Supplement: Supplementary file 1 [file insects-14-00076-s001.zip]

Archive with 2 entries (2 files):
- Supplementary S1_R1.xlsx
- Table S1-S4.pdf
